# Supplementary material for: Neuropathological mRNA Expression Changes after Single Mild Traumatic Brain Injury in Pigs
Source: Biomedicines. 2024 Sep 4;12(9):2019. doi: 10.3390/biomedicines12092019 (PMC11428889; doi:10.3390/biomedicines12092019)
Supplement: Supplementary file 1 [file biomedicines-12-02019-s001.zip]

Archive with 1 entries (1 files):
- biomedicines-3136560-supplementary.pdf
